# Supplementary material for: Depicting the Profile of METTL3-Mediated lncRNA m6A Modification Variants and Identified SNHG7 as a Prognostic Indicator of MNNG-Induced Gastric Cancer
Source: Toxics. 2023 Nov 20;11(11):944. doi: 10.3390/toxics11110944 (PMC10674297; doi:10.3390/toxics11110944)
Supplement: Supplementary file 1 [file toxics-11-00944-s001.zip]

Archive with 1 entries (1 files):
- toxics-2706948-supplementary.pdf
